# Supplementary material for: Raman Stable Isotope Probing of Bacteria in Visible and Deep UV-Ranges
Source: Life (Basel). 2021 Sep 24;11(10):1003. doi: 10.3390/life11101003 (PMC8539138; doi:10.3390/life11101003)
Supplement: Supplementary file 1 [file life-11-01003-s001.zip]

Archive with 1 entries (1 files):
- life-1382847-supplementary.pdf
